# Supplementary material for: Effects of retained dead wood on predation pressure on herbivores in young pine forests
Source: PLoS One. 2022 Sep 6;17(9):e0273741. doi: 10.1371/journal.pone.0273741 (PMC9447874; doi:10.1371/journal.pone.0273741)
Supplement: S1 Data — (XLSX) [file pone.0273741.s006.xlsx]

## Sheet: ReadMe
Factor (=column)	Explanation
SiteAndPine	Plot
Site	Forest stand
Pine	Individual tree
Treatment	Dead wood added or removed
Species group (e.g. Araneae)	The number of individuals found in that sample in that specific species group
SB	Sticky band yes or no
AttackMarksArthropod	If the plasticine larvae was attacked (yes/no)
Number of bitten larvae (max 3) by arthropod	Number of larvae attacked per tree

## Sheet: Pitfall_data
SiteAndPine	Site	Pine	Treatment	Araneae	Acari	Coleoptera	Hymenoptera	Collembola	Diptera	Heteroptera	Homoptera	Dermaptera	Diplopoda	Chiliopoda	Orthoptera	Blattaria	Lepidoptera	Psocoptera	Isopoda	Anthicidae	Byrrhidae	Cantharidae	Carabidae	Chrysomelidae	Coccinellidae	Corticariidae	Cryptophagidae	Curculionidae	Elateridae	Leiodidae	Lymexylidae	Pselaphidae	Ptinidae	Scarabaeidae	Scirtidae	Scolytidae	Scydmaenidae	Silvanidae	Staphylinidae	Agelenidae	Araneidae	Gnaphosidae	Hahniidae	Linyphiidae	Lycosidae	Pisauridae	Salticidae	Tetragnathidae	Thomisidae
S3P1	S3	P1	no wood	48	6	13	277	11	12															2				5											6			5		32	6				3
S3P4	S3	P4	no wood	22	8	7	33	8	12	3						3												5											2			1		14	5
S3P5	S3	P5	wood	19	10	7	7	19	7														1	1				3									2					1		16	2
S3P6	S3	P6	wood	24	13	26	19	13	29																			22								2	1		1			2		19	3
S3P7	S3	P7	wood	19	7	10	20	11	6																			8											2			3		9	1
S3P8	S3	P8	wood	8	6	2	12	20	7	4																													2			1		1
S3P9	S3	P9	no wood	17	2	12	22	6	12														2	1				8											1			3		10	4
S3P10	S3	P10	no wood	19	31	15	26	11	11	1	1												1					14														5		9	3
S3P11	S3	P11	wood	11	1	6	6	8	5		1												1					3									1		1					6	4
S3P12	S3	P12	no wood	15	6	3	44	16	6															1															1					7	8
S5P2	S5	P2	no wood	25	13	5	15	57	8															1				4														2		16	7
S5P4	S5	P4	wood	45	35	8	29	26	49	1													1					6									1					1		39	4		1
S5P8	S5	P8	wood	29	23	9	76	38	10	1													1					8																23	6
S5P9	S5	P9	wood	30	19	8	21	36	3									2					1	1				15														3		16	9		2
S5P10	S5	P10	no wood	46	3	11	378	54	5	5	2						1		1				1					8	1							1						8		29	8				1
S5P11	S5	P11	no wood	14	1	19	127	24	27	5								3					3					15	1															7	7
S5P12	S5	P12	no wood	29	18	10	29	42	5	4													2					4	1							1			2			1		15	12				1
S5P13	S5	P13	wood	19	21	5	35	1	30														2					2											1			1		12	6
S5P14	S5	P14	wood	28	18	2	27	14	19														2																					21	7
S5P15	S5	P15	no wood	26	2	14	8	26	8	4													2					11														5		12	9
S13P2	S13	P2	wood	39	89	3	105	27	10																			1														3		28	5				2
S13P4	S13	P4	no wood	48	51	7	97	42	9	1													1					2		1						1			2			7		24	16
S13P5	S13	P5	wood	25	40	5	16	20	20		4						1						1					4														6		13	6
S13P6	S13	P6	no wood	38	22	10	39	109	9				1															6	1					1		1			1			6		17	15
S13P7	S13	P7	wood	41	8	12	6	29	3																			6		1				1					2			5		20	16
S13P8	S13	P8	wood	34	21	5	36	26	8															1				3											1			4		11	14
S13P9	S13	P9	no wood	32	39	5	26	36	35																1			2											2					22	10
S13P12	S13	P12	no wood	23	10	18	30	21	15														1					6						1					9			4		14	5
S13P13	S13	P13	no wood	42	121	16	26	46	25	1																		5		1				2		3			4			2		28	11
S15P2	S15	P2	no wood	23	33	23	223	8	11																			18			1					3	1					3		16	2		2
S15P3	S15	P3	no wood	21	32	26	30	18	10															2				22				1							1					19	2
S15P4	S15	P4	wood	20	2	7	43	9	10																			2									2		1			2		14	4
S15P5	S15	P5	wood	26	8	10	112	15	10								2							1				5									1		3			3		16	7
S15P7	S15	P7	no wood	27	29	20	170	11	18															1				18									1					7		16	4
S15P10	S15	P10	no wood	9	12	5	30	8	5															1				3											1					8
S15P11	S15	P11	wood	24	30	5	18	4	6														1	1				1									1							17	7
S15P12	S15	P12	wood	19	35	11	169	23	11																			7								1	1		1			2		12	5
S15P13	S15	P13	no wood	16	21	17	22	7	9														2	5				6											1			3		11	1
S15P15	S15	P15	wood	16	11	4	80	15	10	1													1					1											2					11	5
S17P2	S17	P2	no wood	42	4	7	29	4	3	10														1				3											2			5		21	15
S17P6	S17	P6	wood	13	4	7	73	7	2								1											5								1						4		5	3				1
S17P8	S17	P8	no wood	17	7	6	14	12	6				2						1									3											3			1		13	3
S17P9	S17	P9	wood	12	48	5	0	23	6										3									5														1		4	6				1
S17P10	S17	P10	no wood	26	123	10	7	45	12				15	1									1	2				4						1					2			2		19	5
S17P11	S17	P11	wood	44	2	2	8	18	8																			1									1					1		38	5
S17P12	S17	P12	wood	27	21	19	73	13	18			1											3					11											5			1		16	10
S17P13	S17	P13	no wood	24	10	6	26	7	10														2	2				2														3		15	6
S17P14	S17	P14	wood	29	2	14	15	16	4															2				8								2	1		1			1		19	9
S17P15	S17	P15	no wood	20	1	38	20	8	21										1				1	1				31	1							3			1			3		11	6
S3P1	S3	P1	no wood	50	22	2	131	43	8		2																						1				1					8		24	14		2		2
S3P4	S3	P4	no wood	28	28	6	29	8	9		3					7							3																1			4		12	12
S3P5	S3	P5	wood	17	17	6	14	8	2	1	2							2					3					3																5	11				1
S3P6	S3	P6	wood	44	59	6	22	23	9		2		1			2												2											4			6		22	15				1
S3P7	S3	P7	wood	39	42	24	30	25	4							1							3					18						1					1					12	22		3		2
S3P8	S3	P8	wood	37	36	8	22	37	8		3		1			3							1					3											3					12	24				1
S3P9	S3	P9	no wood	25	14	9	26	14	18															1				3								1	2		2			2		11	9		1		2
S3P10	S3	P10	no wood	12	23	16	20	8	3		1		1		1													13								1			1					2	8		1		1
S3P11	S3	P11	wood	18	23	6	10	14	13							2												5											1			2		5	11
S3P12	S3	P12	no wood	47	16	4	10	8	7		1		1			1				1								1											2			2		21	24
S5P2	S5	P2	no wood	39	61	6	39	43	9							1		3										2	1	1							1		1			3		9	24	1	2
S5P4	S5	P4	wood	32	37	5	42	33	14														2	1				2																11	21
S5P8	S5	P8	wood	29	37	3	40	17	6	1							2									1		1									1							14	15
S5P9	S5	P9	wood	30	64	21	47	89	3	9				1									7					13											1			3		6	20				1
S5P10	S5	P10	no wood	25	42	10	193	62	5	2	1					1	1	2						1				6	1								1	1				4		14	7
S5P11	S5	P11	no wood	21	12	2	53	26	6		2																	2																4	15		1		1
S5P12	S5	P12	no wood	30	66	6	40	68	2	4	1			1														4											2			1		12	15		2
S5P13	S5	P13	wood	43	68	8	45	23	28		2												2					1									2		2			6		13	23		1
S5P14	S5	P14	wood	24	56	2	21	14	3	2																		1									1					1		10	13
S5P15	S5	P15	no wood	26	16	9	10	37	1									2					1					6									1		1		1	5		6	14
S13P2	S13	P2	wood	36	87	9	41	69	9				1			1												1						1					7			13		11	11				1
S13P4	S13	P4	no wood	54	211	16	76	142	12		3		1					5			1	1							1					5	1				7			26		10	17				1
S13P5	S13	P5	wood	35	57	13	23	38	8		2							2								1	2	2		1				2	1	1			3			8		12	15
S13P6	S13	P6	no wood	40	78	13	64	142	3	1	1			1				1										8											5			9		11	20
S13P7	S13	P7	wood	32	20	24	16	33	11		1												6						1	1				5		5			6			5		5	21				1
S13P8	S13	P8	wood	48	47	7	34	36	8		1																							4					3			15		11	21		1
S13P9	S13	P9	no wood	41	74	6	29	33	6	1													1					2						1			1		1			7		17	17
S13P12	S13	P12	no wood	40	71	19	42	64	13				1	2				6			1	1	3					6						4					4			5		10	24				1
S13P13	S13	P13	no wood	25	99	6	20	17	2		1			1				2								1		2						1					2			3		4	17				1
S15P2	S15	P2	no wood	22	22	8	40	37	7																			9														1		17	3		1
S15P3	S15	P3	no wood	10	9	19	38	8	6	6																		14								2			3			3		2	4		1
S15P4	S15	P4	wood	21	9	1	38	17	13							1												1														3		8	10
S15P5	S15	P5	wood	34	30	7	273	32	6	1			1															4								1		1	1			4	4	13	12		1
S15P7	S15	P7	no wood	34	16	8	78	17	9	1																		5								1						3	1	16	14
S15P10	S15	P10	no wood	25	9	2	27	10	5		1																												2			5		12	8
S15P11	S15	P11	wood	16	14	2	20	9	15	6																		2															1	8	7
S15P12	S15	P12	wood	20	25	12	93	28	19															1				6											4			2		11	6				1
S15P13	S15	P13	no wood	9	9	6	13	10	5							1												4									1		1					5	2		2
S15P15	S15	P15	wood	20	22	3	69	16	21								1											2											1			6		4	10
S17P2	S17	P2	no wood	26	10	6	23	10	4	5			1										1					3											1	2		4		11	8				1
S17P6	S17	P6	wood	8	7	3	30	8	5																			3														2		3	3
S17P8	S17	P8	no wood	35	37	5	20	26	21		1		1						3				1					1											3			3		14	18
S17P9	S17	P9	wood	29	3	7	2	14	5		1			1										1				4											2			4		13	10		1		1
S17P10	S17	P10	no wood	41	58	13	13	57	25		1		27															9		1									3			3		17	20		1
S17P11	S17	P11	wood	43	8	10	9	25	11	1													2					5														3		7	33
S17P12	S17	P12	wood	18	15	9	39	8	9	1																		8											1			7		6	4				1
S17P13	S17	P13	no wood	16	5	9	11	7	7	1			1										1					6														1		8	7
S17P14	S17	P14	wood	32	19	19	19	22	6																			8								2			8			8		4	18		1	1
S17P15	S17	P15	no wood	24	9	31	13	19	11														3					23								4			1			1		5	18
[truncated: 3 more columns]

## Sheet: Plasticine_data
Site	Pine	SB	Treatment	AttackMarksArthropod	Number of bitten larvae (max 3) by arthropod
S3	P1	yes	no wood	no	0
S3	P1	no	no wood	yes	1
S3	P4	yes	no wood	no	0
S3	P4	no	no wood	yes	1
S3	P5	yes	wood	no	0
S3	P5	no	wood	no	0
S3	P6	yes	wood	yes	2
S3	P6	no	wood	no	0
S3	P7	yes	wood	no	0
S3	P7	no	wood	no	0
S3	P8	yes	wood	no	0
S3	P8	no	wood	yes	2
S3	P9	yes	no wood	yes	1
S3	P9	no	no wood	no	0
S3	P10	yes	no wood	no	0
S3	P10	no	no wood	no	0
S3	P11	yes	wood	no	0
S3	P11	no	wood	yes	1
S3	P12	yes	no wood	no	0
S3	P12	no	no wood	no	0
S5	P2	yes	no wood	no	0
S5	P2	no	no wood	no	0
S5	P4	yes	wood	yes	3
S5	P4	no	wood	no	0
S5	P8	yes	wood	no	0
S5	P8	no	wood	no	0
S5	P9	yes	wood	no	0
S5	P9	no	wood	no	0
S5	P10	yes	no wood	no	0
S5	P10	no	no wood	yes	1
S5	P11	yes	no wood	no	0
S5	P11	no	no wood	no	0
S5	P12	yes	no wood	no	0
S5	P12	no	no wood	no	0
S5	P13	yes	wood	no	0
S5	P13	no	wood	yes	1
S5	P14	yes	wood	no	0
S5	P14	no	wood	no	0
S5	P15	yes	no wood	yes	1
S5	P15	no	no wood	no	0
S13	P2	yes	wood	yes	1
S13	P2	no	wood	no	0
S13	P3	yes	wood	yes	2
S13	P3	no	wood	yes	3
S13	P4	yes	no wood	no	0
S13	P4	no	no wood	no	0
S13	P5	yes	wood	no	0
S13	P5	no	wood	yes	2
S13	P6	yes	no wood	no	0
S13	P6	no	no wood	no	0
S13	P7	yes	wood	no	0
S13	P7	no	wood	yes	2
S13	P8	yes	wood	no	0
S13	P8	no	no wood	yes	1
S13	P9	yes	no wood	no	0
S13	P9	no	no wood	no	0
S13	P12	yes	no wood	no	0
S13	P12	no	no wood	yes	1
S13	P13	yes	no wood	no	0
S13	P13	no	no wood	no	0
S15	P2	yes	no wood	yes	1
S15	P2	no	no wood	yes	1
S15	P3	yes	no wood	no	0
S15	P3	no	no wood	yes	2
S15	P4	yes	wood	no	0
S15	P4	no	wood	yes	2
S15	P5	yes	wood	no	0
S15	P5	no	wood	no	0
S15	P7	yes	no wood	yes	3
S15	P7	no	no wood	yes	3
S15	P10	yes	no wood	no	0
S15	P10	no	no wood	no	0
S15	P11	yes	wood	no	0
S15	P11	no	wood	yes	1
S15	P12	yes	wood	yes	1
S15	P12	no	wood	no	0
S15	P13	yes	no wood	no	0
S15	P13	no	no wood	no	0
S15	P15	yes	wood	no	0
S15	P15	no	wood	yes	1
S17	P2	yes	no wood	no	0
S17	P2	no	no wood	no	0
S17	P6	yes	wood	no	0
S17	P6	no	wood	no	0
S17	P8	yes	no wood	no	0
S17	P8	no	no wood	no	0
S17	P9	yes	wood	yes	1
S17	P9	no	wood	no	0
S17	P10	yes	no wood	no	0
S17	P10	no	no wood	no	0
S17	P11	yes	wood	no	0
S17	P11	no	wood	no	0
S17	P12	yes	wood	yes	1
S17	P12	no	wood	no	0
S17	P13	yes	no wood	no	0
S17	P13	no	no wood	no	0
S17	P14	yes	wood	no	0
S17	P14	no	wood	yes	2
S17	P15	yes	no wood	no	0
S17	P15	no	no wood	no	0

## Sheet: Sticky_trap_data
SiteAndPine	Site	Pine	Treatment	Formicidae	Araneae
S3P1	S3	P1	no wood	4	2
S3P4	S3	P4	no wood	9	3
S3P5	S3	P5	wood	19	5
S3P6	S3	P6	wood	1	13
S3P7	S3	P7	wood	2	9
S3P8	S3	P8	wood	1	2
S3P9	S3	P9	no wood	12	3
S3P10	S3	P10	no wood	1	9
S3P11	S3	P11	wood	0	8
S3P12	S3	P12	no wood	5	4
S5P2	S5	P2	no wood	11	6
S5P4	S5	P4	wood	20	2
S5P8	S5	P8	wood	36	2
S5P9	S5	P9	wood	44	2
S5P10	S5	P10	no wood	4	2
S5P11	S5	P11	no wood	18	0
S5P12	S5	P12	no wood	71	3
S5P13	S5	P13	wood	2	3
S5P14	S5	P14	wood	7	1
S5P15	S5	P15	no wood	5	1
S13P2	S13	P2	wood	9	5
S13P3	S13	P3	wood	46	2
S13P4	S13	P4	no wood	27	0
S13P5	S13	P5	wood	8	4
S13P6	S13	P6	no wood	7	1
S13P7	S13	P7	wood	7	4
S13P8	S13	P8	wood	39	1
S13P9	S13	P9	no wood	8	1
S13P12	S13	P12	no wood	24	0
S13P13	S13	P13	no wood	11	7
S15P2	S15	P2	no wood	5	3
S15P3	S15	P3	no wood	1	2
S15P4	S15	P4	wood	2	1
S15P5	S15	P5	wood	0	1
S15P7	S15	P7	no wood	11	1
S15P10	S15	P10	no wood	1	2
S15P11	S15	P11	wood	0	5
S15P12	S15	P12	wood	0	6
S15P13	S15	P13	no wood	0	1
S15P15	S15	P15	wood	2	4
S17P2	S17	P2	no wood	8	4
S17P6	S17	P6	wood	30	4
S17P8	S17	P8	no wood	1	17
S17P9	S17	P9	wood	1	23
S17P10	S17	P10	no wood	2	1
S17P11	S17	P11	wood	1	3
S17P12	S17	P12	wood	0	1
S17P13	S17	P13	no wood	1	2
S17P14	S17	P14	wood	3	4
S17P15	S17	P15	no wood	0	5
